# Supplementary material for: Optimizing the Procedure to Manufacture Clinical-Grade NK Cells for Adoptive Immunotherapy
Source: Cancers (Basel). 2021 Feb 2;13(3):577. doi: 10.3390/cancers13030577 (PMC7867223; doi:10.3390/cancers13030577)
Supplement: Supplementary file 1 [file cancers-13-00577-s001.zip]

Archive with 12 entries (12 files):
- SF1.jpg
- SF1.tif
- SF2.jpg
- SF2.tif
- SF3.jpg
- SF3.tif
- SF4.tif
- ST1 modified.docx
- ST2.doc
- ST3.docx
- ST4.docx
- ST5.docx
